# Supplementary material for: Total Synthesis of the Antimycobacterial Natural Product Chlorflavonin and Analogs via a Late-Stage Ruthenium(II)-Catalyzed ortho-C(sp2)-H-Hydroxylation
Source: Pharmaceuticals (Basel). 2022 Aug 10;15(8):984. doi: 10.3390/ph15080984 (PMC9415896; doi:10.3390/ph15080984)
Supplement: Supplementary file 1 [file pharmaceuticals-15-00984-s001.zip]

Archive with 1 entries (1 files):
- pharmaceuticals-1832585-supplementary.pdf
